# Supplementary material for: Molecular Diagnosis of Leishmaniasis: Quantification of Parasite Load by a Real-Time PCR Assay with High Sensitivity
Source: Pathogens. 2021 Jul 9;10(7):865. doi: 10.3390/pathogens10070865 (PMC8308825; doi:10.3390/pathogens10070865)
Supplement: Supplementary file 1 [file pathogens-10-00865-s001.zip]

Archive with 1 entries (1 files):
- pathogens-1264794-supplementary.xlsx
