# Supplementary material for: Molecular Diagnosis of Leishmaniasis: Quantification of Parasite Load by a Real-Time PCR Assay with High Sensitivity
Source: Pathogens. 2021 Jul 9;10(7):865. doi: 10.3390/pathogens10070865 (PMC8308825; doi:10.3390/pathogens10070865)
Supplement: Supplementary file 1 [file pathogens-10-00865-s001.zip › pathogens-1264794-supplementary.xlsx]

## Sheet: Foglio1
	ct											MEAN	SD	Coefficient of variation of the parasite number (%)
1000000	16.49	16.33	16.2	16.02	16.45	16.58	17.12	16.97	16.98	16.97		16.611	0.368738	2.21984
100000	20.1	20.11	19.79	19.37	19.87	19.9	19.97	19.99	20.04	19.88		19.902	0.207988	1.04506
10000	23.68	29.93	24.26	23.75	23.85	23.66	23.52	23.25	23.53	23.49		24.292	1.94549	8.00876
1000	26.79	26.81	26.94	26.72	27.21	26.87	27.17	26.66	27.61	26.76		26.954	0.285849	1.06051
100	29.52	29.39	29.65	29.29	29.42	29.18	29.9	29.85	30.13	29.75		29.608	0.292568	0.988137
10	32.87	32.33	33.05	32.18	32.5	32.5	33.47	31.98	33.22	32.04		32.614	0.500741	1.53535
1	36.55	36.39	36.67	34.11	34.76	34.8	34.78	36.48	34.84	36.13		35.551	0.946934	2.66359
0.1	-	-	-	-	-	-	-	-	-	-
	LEISHMANIA/ML
1000000	1460000	1600000	1800000	2100000	1500000	1400000	920000	1000000	1000000	1000000		1378000	385140	27.9492
100000	100000	100000	130000	110000	120000	120000	110000	110000	110000	120000		113000	9233.81	8.17151
10000	7500	6200	4700	7000	6800	7600	8400	10000	8300	8600		7510	1421.23	18.9245
1000	760	750	680	800	558	716	574	835	416	776		686.5	127.993	18.6443
100	102	112	93	121	110	131	77	80	65	86		97.7	20.5096	20.9924
10	8	12	7	14	11	6	16	6	7	16		10.3	3.9216	38.0738
1	0.6	0.7	0.6	3	2	2	2.1	0.6	2	0.8		1.44	0.851253	59.1148
0.1	-	-	-	-	-	-	-	-	-	-
